# Supplementary material for: Crystal Structure of the Recombination Mediator Protein RecO from Campylobacter jejuni and Its Interaction with DNA and a Zinc Ion
Source: Int J Mol Sci. 2022 Aug 26;23(17):9667. doi: 10.3390/ijms23179667 (PMC9456098; doi:10.3390/ijms23179667)
Supplement: Supplementary file 1 [file ijms-23-09667-s001.zip]

Archive with 1 entries (1 files):
- ijms-1878039-supplementary.pdf
